# Supplementary material for: Effects of 24 Weeks of a Supervised Walk Training on Knee Muscle Strength and Quality of Life in Older Female Total Knee Arthroplasty: A Retrospective Cohort Study
Source: Healthcare (Basel). 2023 Jan 26;11(3):356. doi: 10.3390/healthcare11030356 (PMC9914605; doi:10.3390/healthcare11030356)
Supplement: Supplementary file 1 [file healthcare-11-00356-s001.zip]

Archive with 1 entries (1 files):
- healthcare-2100948-supplementary.pdf
